# Supplementary material for: Development and Clinical Application of a Multilocus Sequence Typing Scheme for Bacteroides fragilis Based on Whole-Genome Sequencing Data
Source: Microbiol Spectr. 2023 Mar 21;11(2):e05111-22. doi: 10.1128/spectrum.05111-22 (PMC10101032; doi:10.1128/spectrum.05111-22)
Supplement: Supplemental file 2 — Table S3. Download spectrum.05111-22-s0001.xlsx, XLSX file, 0.04 MB [file spectrum.05111-22-s0001.xlsx]

## Sheet: Sheet1
Table S3. The Bacteroides fragilis genomes used to create the multi locus sequence typing (MLST) scheme. For each genome the isolate name, sequence identifier, country of isolation, continent of isolation, year of isolation and isolation source is listed. Isolates highlighted in were part of the initital sample used to define the MLST loi.
ID	Isolate	Aliases	Country	Continent	Year	Source
1	BF_AB_COP_DK_1973	SAMN32123178	Denmark	Europe	1973	other abscess
2	BF_BC_ODE_DK_2016	SAMN32123193	Denmark	Europe	2016	blood
3	BF_BC_SLA_DK_2015	SAMN32123205	Denmark	Europe	2015	blood
4	BF_FA_COP_DK_2009_16	SAMN32123222	Denmark	Europe	2009	faeces
5	BF_CO_COP_DK_1976	SAMN32123213	Denmark	Europe	1976	faeces
6	S14	GCA_001682215.1	Hungary	Europe	2014
7	BF_AB_HIL_DK_1990_2	SAMN32123180	Denmark	Europe	1990	other abscess
8	BF_AB_Sri_Lanka_2021	SAMN32123182	Sri Lanka	Asia	2021	other abscess
9	BF_AP_STO_SE_2014	SAMN32123184	Sweden	Europe	2014	abdominal abscess
10	BF_BC_ARH_DK_1981	SAMN32123186	Denmark	Europe	1981	blood
11	BF_BC_OUH_DK_2008_34	SAMN32123197	Denmark	Europe	2008	blood
12	BF_BC_VEJ_DK_2009	SAMN32123207	Denmark	Europe	2009	blood
13	BF_BC_VEJ_DK_2012_1	SAMN32123208	Denmark	Europe	2012	blood
14	BF_BC_VIB_DK_2012_57	SAMN32123210	Denmark	Europe	2012	blood
15	BF_BC_AAL_DK_1976	SAMN32123211	Denmark	Europe	1976	blood
16	BF_FA_COP_DK_2009_10	SAMN32123219	Denmark	Europe	2009	faeces
17	BF_XX_HVI_DK_2016	SAMN32123225	Denmark	Europe	2016
18	BF_AB_HIL_DK_1990_1	SAMN32123179	Denmark	Europe	1990	other abscess
19	BF_BC_ARH_DK_1964	SAMN32123185	Denmark	Europe	1964	blood
20	BF_BC_COP_DK_1977	SAMN32123187	Denmark	Europe	1977	blood
21	BF_BC_ODE_DK_2011	SAMN32123190	Denmark	Europe	2011	blood
22	BF_BC_OUH_DK_2007_19	SAMN32123194	Denmark	Europe	2007	blood
23	BF_BC_OUH_DK_2008_42	DCMOUH0042B/GCA_000724795.2	Denmark	Europe	2008	blood
24	BF_BC_SKE_DK_2016	SAMN32123203	Denmark	Europe	2016	blood
25	BF_BC_STO_SE_2017	SAMN32123206	Sweden	Europe	2017	blood
26	BF_BC_VEJ_DK_2014	SAMN32123209	Denmark	Europe	2014	blood
27	BF_Chicken_meat_2016	SAMN32123212	Denmark	Europe	2016	other
28	BF_DU_COP_DK_1981	SAMN32123214	Denmark	Europe	1981	other
29	BF_FA_COP_DK_2009_05	SAMN32123217	Denmark	Europe	2009	faeces
30	BF_FA_COP_DK_2009_06	SAMN32123218	Denmark	Europe	2009	faeces
31	BF_FA_COP_DK_2009_11	SAMN32123220	Denmark	Europe	2009	faeces
32	BF_FA_COP_DK_2009_13	SAMN32123221	Denmark	Europe	2009	faeces
33	BOB25	GCA_000965785.1	Russia	Asia	2013	faeces
34	CCUG4856T	GCA_005706655.1	UK	Europe	1955	abdominal abscess
35	GUT04	GCA_008369705.1	South Korea	Asia	2019	faeces
36	NCTC_9343	CR626927.1/GCA_000025985.1	UK	Europe	1955	abdominal abscess
37	BF_BC_HIL_DK_2012_20	SAMN32123189	Denmark	Europe	2012	blood
38	BF_BC_OUH_DK_2010_85	DCMOUH0085B/GCA_000724815.2	Denmark	Europe	2010	blood
39	Q1F2	GCA_002849695.1	China [Hong Kong]	Asia	2015	wound
40	BF_BC_ODE_DK_2015_2	SAMN32123191	Denmark	Europe	2015	blood
41	BF_BC_OUH_DK_2008_35	SAMN32123198	Denmark	Europe	2008	blood
42	BF_AM_ODE_DK_2015_4	SAMN32123183	Denmark	Europe	2015	wound
43	BF_BC_SKE_DK_2012_41	SAMN32123202	Denmark	Europe	2012	blood
44	BF_BC_OUH_DK_2010_18	DCMOUH0018B/ GCA_000724665.3	Denmark	Europe	2010	blood
45	BF_BC_SKE_DK_2013	DCMSKEJBY0001B/GCA_000710365.3	Denmark	Europe	2013	blood
46	BF_BC_SKE_DK_2012_31	SAMN32123200	Denmark	Europe	2012	blood
47	BF_AB_ODE_DK_2012	SAMN32123181	Denmark	Europe	2012	abdominal abscess
48	BF_BC_OUH_DK_2008_32	SAMN32123196	Denmark	Europe	2008	blood
49	BF_BC_SKE_DK_2012_32	SAMN32123201	Denmark	Europe	2012	blood
50	BF_FA_COP_DK_2009_01	SAMN32123215	Denmark	Europe	2009	faeces
51	BF_BC_OUH_DK_2007_21	SAMN32123195	Denmark	Europe	2007	blood
52	CL03T12C07	GCA_018292185.1	USA	North America	2009	faeces
53	BF_BC_SKE_DK_2017	SAMN32123204	Denmark	Europe	2017	blood
54	BF_PE_COP_DK_1991	SAMN32123224	Denmark	Europe	1991	peritoneal fluid
55	BF_BC_XXX_DK_1985	DK1985/GCA_016864615.1	Denmark	Europe	1985	blood
56	BF_FA_COP_DK_2009_04	SAMN32123216	Denmark	Europe	2009	faeces
57	BF_FA_ODE_DK_2015	SAMN32123223	Denmark	Europe	2015	faeces
58	BF_BC_HIL_DK_2012_19	SAMN32123188	Denmark	Europe	2012	blood
59	BF_BC_OUH_DK_2009_56	SAMN32123199	Denmark	Europe	2009	blood
60	BF_BC_ODE_DK_2015_3	SAMN32123192	Denmark	Europe	2015	blood
61	BF_BC_OUH_DK_2006_17	DCMOUH0017B/GCA_000710375.3	Denmark	Europe	2006	blood
62	BF_BC_OUH_DK_2009_67	DCMOUH0067B/GCA_000724805.2	Denmark	Europe	2009	blood
63	915_BFRA	GCA_001077245.1	USA	North America	2013	blood
64	AM40-4AC	GCA_003468145.1	China	Asia	2014	faeces
65	BIOML-A105	GCA_008569215.1	USA	North America	2019	faeces
66	BIOML-A104	GCA_008569225.1	USA	North America	2019	faeces
67	BIOML-A100	GCA_008569365.1	USA	North America	2019	faeces
68	BIOML-A4	GCA_008571185.1	USA	North America	2019	faeces
69	BIOML-A5	GCA_008571215.1	USA	North America	2019	faeces
70	BIOML-A1	GCA_008571285.1	USA	North America	2019	faeces
71	BFR_KZ05	GCA_013867505.1	Kazakhstan	Asia	2019	abdominal abscess
72	BFR_KZ09	GCA_014042455.1	Kazakhstan	Asia	2019	peritoneal fluid
73	HMW 615	GCA_000297735.1	USA	North America	2012	other
74	J38-1	GCA_000598645.1	USA	North America	2014	faeces
75	S23 R14	GCA_000598665.1	USA	North America	2014	faeces
76	3719 A10	GCA_000598845.1	USA	North America	2014	faeces
77	S23L24	GCA_000599305.1	USA	North America	2014	faeces
78	S23L17	GCA_000601055.1	USA	North America	2014	faeces
79	885_BFRA	GCA_001058755.1	USA	North America	2013	blood
80	894_BFRA	GCA_001058775.1	USA	North America	2013	blood
81	S14	GCA_001682215.1	Hungary	Europe	2014	other
82	TF09-1	GCA_003436935.1	China	Asia	2014	faeces
83	AF26-6	GCA_003458955.1	China	Asia	2013	faeces
84	AF15-10LB	GCA_003464385.1	China	Asia	2013	faeces
85	BIOML-A103	GCA_008569305.1	USA	North America	2019	faeces
86	BIOML-A102	GCA_008569335.1	USA	North America	2019	faeces
87	BIOML-A3	GCA_008571275.1	USA	North America	2019	faeces
88	BIOML-A2	GCA_008571295.1	USA	North America	2019	faeces
89	BFR_KZ12	GCA_014042405.1	Kazakhstan	Asia	2019	peritoneal fluid
90	D33t1_170424_C9	GCA_015669295.1	USA	North America	2020	faeces
91	ERR748050-bin.3	GCA_905188165.1	Germany	Europe	2021	faeces
92	2_1_56FAA	GCA_000218345.1	USA	North America	2011	faeces
93	S38L3	GCA_000598765.2	USA	North America	2014	faeces
94	S38L5	GCA_000599365.1	USA	North America	2014	faeces
95	CL07T00C01	GCA_000263115.1	USA	North America	2012	other
96	1007-1-F #10	GCA_000598685.2	USA	North America	2014	faeces
97	1007-1-F #9	GCA_000598885.1	USA	North America	2014	faeces
98	4g8B	GCA_001373095.1	Malawi	Africa	2015	faeces
99	KLE1758	GCA_001580095.1	USA	North America	2016	faeces
100	KLE1257	GCA_001580105.1	USA	North America	2016	faeces
101	2-078382-3	GCA_001699865.1	USA	North America	1989	faeces
102	14-106904-1	GCA_001816225.2	Sweden	Europe	2014	abdominal abscess
103	12905	GCA_002811065.1	USA	North America	2015	faeces
104	OM02-9	GCA_003439285.1	China	Asia	2013	faeces
105	OM02-11	GCA_003439505.1	China	Asia	2013	faeces
106	OF05-13AC	GCA_003439635.1	China	Asia	2014	faeces
107	OF05-11AC	GCA_003439675.1	China	Asia	2014	faeces
108	AF27-10	GCA_003458215.1	China	Asia	2013	faeces
109	am_0171	GCA_004167855.1	USA	North America	2015	faeces
110	AD126T_1B	GCA_007896685.1	USA	North America	2018	faeces
111	BIOML-A114	GCA_008569065.1	USA	North America	2019	faeces
112	BIOML-A110	GCA_008569245.1	USA	North America	2019	faeces
113	BIOML-A98	GCA_008569395.1	USA	North America	2019	faeces
114	BIOML-A97	GCA_008569415.1	USA	North America	2019	faeces
115	BIOML-A95	GCA_008569425.1	USA	North America	2019	faeces
116	BIOML-A94	GCA_008569465.1	USA	North America	2019	faeces
117	BIOML-A93	GCA_008569495.1	USA	North America	2019	faeces
118	BIOML-A91	GCA_008569515.1	USA	North America	2019	faeces
119	BIOML-A92	GCA_008569525.1	USA	North America	2019	faeces
120	BIOML-A88	GCA_008569595.1	USA	North America	2019	faeces
121	BIOML-A85	GCA_008569615.1	USA	North America	2019	faeces
122	BIOML-A87	GCA_008569655.1	USA	North America	2019	faeces
123	BIOML-A82	GCA_008569705.1	USA	North America	2019	faeces
124	BIOML-A81	GCA_008569755.1	USA	North America	2019	faeces
125	BIOML-A77	GCA_008569795.1	USA	North America	2019	faeces
126	BIOML-A75	GCA_008569815.1	USA	North America	2019	faeces
127	BIOML-A74	GCA_008569875.1	USA	North America	2019	faeces
128	BIOML-A73	GCA_008569885.1	USA	North America	2019	faeces
129	BIOML-A64	GCA_008570065.1	USA	North America	2019	faeces
130	BIOML-A53	GCA_008570325.1	USA	North America	2019	faeces
131	BIOML-A41	GCA_008570545.1	USA	North America	2019	faeces
132	BIOML-A36	GCA_008570635.1	USA	North America	2019	faeces
133	BIOML-A32	GCA_008570715.1	USA	North America	2019	faeces
134	BIOML-A31	GCA_008570735.1	USA	North America	2019	faeces
135	BIOML-A30	GCA_008570745.1	USA	North America	2019	faeces
136	BIOML-A28	GCA_008570795.1	USA	North America	2019	faeces
137	AD135F_2B	GCA_009024655.1	USA	North America	2018	faeces
138	HAP130N_1B	GCA_009025695.1	USA	North America	2018	faeces
139	HAP130N_3B	GCA_009025705.1	USA	North America	2019	faeces
140	BFR_KZ10	GCA_014042465.1	Kazakhstan	Asia	2019	peritoneal fluid
141	GCA_015551365.1		USA	North America	2020	faeces
142	1001095H_141210_E11	GCA_015553295.1	USA	North America	2020	faeces
143	1001285H_161024_D4	GCA_015553495.1	USA	North America	2020	faeces
144	GCA_015558985.1		USA	North America	2020	faeces
145	1001136B_160425_F11	GCA_015669435.1	USA	North America	2020	faeces
146	FDAARGOS_1025	GCA_016623685.1	USA	North America	2021
147	MSK.7.6	GCA_019041735.1	USA	North America	2021	faeces
148	MSK.7.8	GCA_019041875.1	USA	North America	2021	faeces
149	MSK.16.58	GCA_019130335.1	USA	North America	2021	faeces
150	MSK.16.53	GCA_019130425.1	USA	North America	2021	faeces
151	16751	GCA_019915805.1	Hungary	Europe	2015	other
152	FDAARGOS_1512	GCA_020097275.1	USA	North America	2004	other
153	FDAARGOS_1514	GCA_020297435.1	Germany	Europe	2021
154	NCTC 9343	GCA_000025985.1	UK	Europe	1955	abdominal abscess
155	638R	GCA_000210835.1	UK	Europe	2010
156	CL07T12C05	GCA_000273155.1	USA	North America	2012	other
157	2-F-2 #7	GCA_000598145.1	USA	North America	2014	faeces
158	3976T7	GCA_000598165.1	USA	North America	2014	faeces
159	3986T(B)10	GCA_000598185.2	USA	North America	2014	faeces
160	3988 T1	GCA_000598205.1	USA	North America	2014	faeces
161	1007-1-F #8	GCA_000598265.1	USA	North America	2014	faeces
162	2-F-2 #5	GCA_000598285.1	USA	North America	2014	faeces
163	3774 T13	GCA_000598305.1	USA	North America	2014	faeces
164	3783N1-2	GCA_000598325.1	USA	North America	2014	faeces
165	3783N2-1	GCA_000598345.1	USA	North America	2014	faeces
166	3988T(B)14	GCA_000598365.1	USA	North America	2014	faeces
167	3397 T10	GCA_000598405.1	USA	North America	2014	faeces
168	3397 T10	GCA_000598425.1	USA	North America	2014	faeces
169	3986 N(B)19	GCA_000598445.1	USA	North America	2014	faeces
170	3986 T(B)9	GCA_000598465.1	USA	North America	2014	faeces
171	DS-208	GCA_000598505.1	USA	North America	2014	faeces
172	J-143-4	GCA_000598525.1	USA	North America	2014	faeces
173	1007-1-F #4	GCA_000598545.2	USA	North America	2014	faeces
174	3397 N2	GCA_000598565.1	USA	North America	2014	faeces
175	3783N1-8	GCA_000598605.1	USA	North America	2014	faeces
176	B1 (UDC16-1)	GCA_000598625.1	USA	North America	2014	faeces
177	1009-4-F #10	GCA_000598705.1	USA	North America	2014	faeces
178	3719 T6	GCA_000598725.1	USA	North America	2014	faeces
179	S24L26	GCA_000598745.1	USA	North America	2014	faeces
180	I1345	GCA_000598785.2	USA	North America	2014	faeces
181	2-F-2 #4	GCA_000598825.1	USA	North America	2014	faeces
182	3-F-2 #6	GCA_000598865.1	USA	North America	2014	faeces
183	20793-3	GCA_000598905.1	USA	North America	2014	faeces
184	3397 N3	GCA_000598925.1	USA	North America	2014	faeces
185	3986 N(B)22	GCA_000598945.1	USA	North America	2014	faeces
186	3986 T(B)13	GCA_000598965.1	USA	North America	2014	faeces
187	S24L15	GCA_000599005.1	USA	North America	2014	faeces
188	S24L15	GCA_000599065.2	USA	North America	2014	faeces
189	DS-71	GCA_000599085.1	USA	North America	2014	faeces
190	S13 L11	GCA_000599105.1	USA	North America	2014	faeces
191	1007-1-F #7	GCA_000599145.2	USA	North America	2014	faeces
192	3397 T14	GCA_000599165.2	USA	North America	2014	faeces
193	3976T8	GCA_000599185.2	USA	North America	2014	faeces
194	1007-1-F #3	GCA_000599265.1	USA	North America	2014	faeces
195	1009-4-F #7	GCA_000599285.2	USA	North America	2014	faeces
196	S24L34	GCA_000599325.1	USA	North America	2014	faeces
197	1007-1-F #5	GCA_000601035.1	USA	North America	2014	faeces
198	1007-1-F #6	GCA_000601095.1	USA	North America	2014	faeces
199	3986 N3	GCA_000601115.1	USA	North America	2014	faeces
200	JCM 11017	GCA_000613425.1	Japan	Asia	2014
201	DCMOUH0042B	GCA_000724795.2	Denmark	Europe	2008	blood
202	2d2A	GCA_000944095.1	Malawi	Africa	2015	faeces
203	BOB25	GCA_000965785.1	Russia	Asia	2015	faeces
204	BE1	GCA_001286525.1	UK	Europe	2015	wound
205	JIM10	GCA_001692695.1	Russia	Asia	2013	faeces
206	20793-3	GCA_001699855.1	USA	North America	2016	faeces
207	20656-2-1	GCA_001699875.1	USA	North America	1987	faeces
208	86-5443-2-2	GCA_001699885.1	USA	North America	1997	faeces
209	ATCC 25285	GCA_001997325.1	USA	North America	1997
210	86-5443-2-2	GCA_002810985.1	USA	North America	1997	animal
211	CL04T03C20	GCA_002810995.1	USA	North America	2009	faeces
212	078320-1	GCA_002811085.1	USA	North America	2015	faeces
213	AM31-13AC	GCA_003469305.1	China	Asia	2013	faeces
214	AM26-13LB	GCA_003469705.1	China	Asia	2013	faeces
215	W1P13.014	GCA_004555505.1	Canada	North America	2016	animal
216	BFR_KZ02	GCA_004798515.1	Kazakhstan	Asia	2018	peritoneal fluid
217	BFR_KZ03	GCA_004798525.1	Kazakhstan	Asia	2018	peritoneal fluid
218	CCUG4856T	GCA_005706655.1	UK	Europe	1955	abdominal abscess
219	AD135F_1B	GCA_007896575.1	USA	North America	2018	faeces
220	AD135F_3B	GCA_007896605.1	USA	North America	2018	faeces
221	AD126T_2B	GCA_007896675.1	USA	North America	2018	faeces
222	HAP130N_2B	GCA_007896745.1	USA	North America	2018	faeces
223	GUT04	GCA_008369705.1	South Korea	Asia	2019	faeces
224	BIOML-A113	GCA_008569115.1	USA	North America	2019	faeces
225	BIOML-A112	GCA_008569135.1	USA	North America	2019	faeces
226	BIOML-A111	GCA_008569155.1	USA	North America	2019	faeces
227	BIOML-A109	GCA_008569165.1	USA	North America	2019	faeces
228	BIOML-A108	GCA_008569175.1	USA	North America	2019	faeces
229	BIOML-A107	GCA_008569265.1	USA	North America	2019	faeces
230	BIOML-A106	GCA_008569275.1	USA	North America	2019	faeces
231	BIOML-A101	GCA_008569345.1	USA	North America	2019	faeces
232	BIOML-A96	GCA_008569445.1	USA	North America	2019	faeces
233	BIOML-A90	GCA_008569535.1	USA	North America	2019	faeces
234	BIOML-A89	GCA_008569575.1	USA	North America	2019	faeces
235	BIOML-A86	GCA_008569605.1	USA	North America	2019	faeces
236	BIOML-A84	GCA_008569675.1	USA	North America	2019	faeces
237	BIOML-A83	GCA_008569695.1	USA	North America	2019	faeces
238	BIOML-A80	GCA_008569715.1	USA	North America	2019	faeces
239	BIOML-A79	GCA_008569775.1	USA	North America	2019	faeces
240	BIOML-A78	GCA_008569785.1	USA	North America	2019	faeces
241	BIOML-A76	GCA_008569805.1	USA	North America	2019	faeces
242	BIOML-A70	GCA_008569905.1	USA	North America	2019	faeces
243	BIOML-A71	GCA_008569915.1	USA	North America	2019	faeces
244	BIOML-A72	GCA_008569925.1	USA	North America	2019	faeces
245	BIOML-A69	GCA_008569975.1	USA	North America	2019	faeces
246	BIOML-A67	GCA_008569995.1	USA	North America	2019	faeces
247	BIOML-A65	GCA_008570005.1	USA	North America	2019	faeces
248	BIOML-A66	GCA_008570015.1	USA	North America	2019	faeces
249	BIOML-A68	GCA_008570045.1	USA	North America	2019	faeces
250	BIOML-A63	GCA_008570095.1	USA	North America	2019	faeces
251	BIOML-A62	GCA_008570115.1	USA	North America	2019	faeces
252	BIOML-A61	GCA_008570125.1	USA	North America	2019	faeces
253	322_BFRA	GCA_001054895.1	USA	North America	2014	other
254	TF05-31	GCA_003437815.1	China	Asia	2013	faeces
255	AM16-16A	GCA_003471925.1	China	Asia	2013	faeces
256	AM15-16	GCA_003472025.1	China	Asia	2013	faeces
257	O:21	GCA_001693695.1	Sweden	Europe	1995	other
258	BF8	GCA_001695355.1	France	Europe	1985	other
259	strain 3_1_12	GCA_013267555.1	USA	North America	2012	faeces
260	MSK.13.23	GCA_019131615.1	USA	North America	2019	faeces
261	AF32-10	GCA_003475385.1	China	Asia	2014	faeces
262	BIOML-A27	GCA_008570805.1	USA	North America	2015	faeces
263	BIOML-A25	GCA_008570835.1	USA	North America	2015	faeces
264	BIOML-A24	GCA_008570875.1	USA	North America	2015	faeces
265	BIOML-A21	GCA_008570885.1	USA	North America	2015	faeces
266	BIOML-A22	GCA_008570905.1	USA	North America	2015	faeces
267	BIOML-A23	GCA_008570915.1	USA	North America	2015	faeces
268	BIOML-A19	GCA_008570975.1	USA	North America	2015	faeces
269	BIOML-A17	GCA_008570985.1	USA	North America	2015	faeces
270	BIOML-A16	GCA_008570995.1	USA	North America	2015	faeces
271	BIOML-A15	GCA_008571055.1	USA	North America	2015	faeces
272	BIOML-A14	GCA_008571075.1	USA	North America	2015	faeces
273	BIOML-A11	GCA_008571085.1	USA	North America	2015	faeces
274	BIOML-A13	GCA_008571095.1	USA	North America	2015	faeces
275	BIOML-A7	GCA_008571155.1	USA	North America	2015	faeces
276	BIOML-A8	GCA_008571165.1	USA	North America	2015	faeces
277	BIOML-A6	GCA_008571195.1	USA	North America	2015	faeces
278	TM08-15	GCA_003436285.1	China	Asia	2014	faeces
279	BIOML-A26	GCA_008570815.1	USA	North America	2015	faeces
280	BIOML-A20	GCA_008570955.1	USA	North America	2015	faeces
281	BIOML-A18	GCA_008571015.1	USA	North America	2015	faeces
282	BIOML-A10	GCA_008571105.1	USA	North America	2015	faeces
283	BIOML-A11	GCA_008571265.1	USA	North America	2015	faeces
284	BIOML-A12	GCA_008829725.1	USA	North America	2015	faeces
285	BFG-1	GCA_020091565.1	USA	North America	1985	blood
286	HCK-B3	GCA_003363115.1	China	Asia	2017	faeces
287	FSDTA-HCK-B8	GCA_019733435.1	China	Asia	2019	faeces
288	OM06-1	GCA_003438895.1	China	Asia	2013	faeces
289	DS-166	GCA_000598245.1	USA	North America	2014	faeces
290	S36L5	GCA_000599025.1	USA	North America	2012	faeces
291	S6R5	GCA_000599045.1	USA	North America	2011	faeces
292	S36L11	GCA_000599125.1	USA	North America	2012	faeces
293	S6L3	GCA_000599225.1	USA	North America	2011	faeces
294	S6R6	GCA_000599245.1	USA	North America	2011	faeces
295	S36L12	GCA_000599345.1	USA	North America	2012	faeces
296	S6L8	GCA_000599385.1	USA	North America	2011	faeces
297	S6R8	GCA_000601075.2	USA	North America	2011	faeces
298	US326	GCA_002811035.1	USA	North America	2015	faeces
299	OM06-30AC	GCA_003438775.1	China	Asia	2013	faeces
300	TL139C_1B	GCA_007896795.1	USA	North America	2018	faeces
301	TL139C_2B	GCA_009025495.1	USA	North America	2018	faeces
302	OF01-1	GCA_003463545.1	China	Asia	2013	faeces
303	CZE60	GCA_019915825.1	Czech Republic	Europe	1998	other
304	AM18-6	GCA_003471465.1	China	Asia	2013	faeces
305	ISCST1982	GCA_003852685.1	Russia	Asia	2014	abdominal abscess
306	CNM20180471	GCA_014639005.1	Spain	Europe	2018	peritoneal fluid
307	MCC108	GCA_018786025.1	Ireland	Europe	2019	faeces
308	FGXGL56E2	GCA_019633905.1	China	Asia	2018	faeces
309	FSDTAELJB1	GCA_019633805.1	China	Asia	2018	faeces
310	FJNDD6M5	GCA_019633945.1	China	Asia	2018	faeces
311	AF14-26	GCA_003464635.1	China	Asia	2013	faeces
312	AF14-14AC	GCA_003465265.1	China	Asia	2013	faeces
313	FSXLVWS5E1	GCA_019633845.1	China	Asia	2018	faeces
314	FSDLZ51B2	GCA_019633885.1	China	Asia	2018	faeces
315	FBJ31K10	GCA_019633925.1	China	Asia	2018	faeces
316	FJSWX11BF	GCA_019633955.1	China	Asia	2018	faeces
317	16997	GCA_019915865.1	Hungary	Europe	2001	other
318	1284	GCA_002811025.1	USA	North America	2015	faeces
319	BFR_KZ07	GCA_014042525.1	Kazakhstan	Asia	2019	other abscess
320	20200206	GCA_015070945.1	Spain	Europe	2020	blood
321	S82	GCA_019583405.1	Hungary	Europe	2014	faeces
322	3130	GCA_019915815.1	Hungary	Europe	2004	other
323	P16.G1	GCA_020256545.1	USA	North America	2017	animal
324	P16.H3	GCA_020256775.1	USA	North America	2017	animal
325	P16.C3	GCA_020256805.1	USA	North America	2017	animal
326	P16.F3	GCA_020256835.1	USA	North America	2017	animal
327	P16.H2	GCA_020256865.1	USA	North America	2017	animal
328	P16.A3	GCA_020256905.1	USA	North America	2017	animal
329	P16.A4	GCA_020256925.1	USA	North America	2017	animal
330	P15.E8	GCA_020256935.1	USA	North America	2017	animal
331	P16.A1	GCA_020256985.1	USA	North America	2017	animal
332	P15.C8	GCA_020257085.1	USA	North America	2017	animal
333	P15.A8	GCA_020257125.1	USA	North America	2017	animal
334	P15.D8	GCA_020257155.1	USA	North America	2017	animal
335	X		France	Europe	2021	other
336	BJH_44	ASM2141040v1; GCA_021410405.1	USA	North America	2020	wound
337	Map_79_007	ASM2273381v1; GCA_022733815.1	Mozambique	Africa	2016	faeces
338	B635_011	ASM2271422v1; GCA_022714225.1	USA	North America	2021	faeces
339	CHE528_007	ASM2271959v1; GCA_022719595.1	USA	North America	2021	faeces
340	Map_17_003	ASM2273839v1; GCA_022738395.1	Mozambique	Africa	2016	faeces
341	BJH_149	ASM2141208v1; GCA_021412085.1	USA	North America	2020	abdominal abscess
342	BJH_142	ASM2141218v1; GCA_021412185.1	USA	North America	2020	wound
343	C.B3_1	ASM2120245v1; GCA_021202455.1	Australia	Oceania	2016	animal
344	IHMA_8	ASM2140565v1; GCA_021405655.1	USA	North America	2020
345	IHMA_8	ASM2140601v1; GCA_021406015.1	USA	North America	2020
346	BJH_97	ASM2140636v1; GCA_021406365.1	USA	North America	2020	blood
347	BJH59	ASM2141010v1; GCA_021410105.1	USA	North America	2020	other abscess
348	BJH_40	ASM2141048v1; GCA_021410485.1	USA	North America	2020	wound
349	BJH_37	ASM2141052v1; GCA_021410525.1	USA	North America	2020	wound
350	BJH_38	ASM2141056v1; GCA_021410565.1	USA	North America	2020	wound
351	BJH_198	ASM2141117v1; GCA_021411175.1	USA	North America	2020	abdominal abscess
352	BJH_190	ASM2141136v1; GCA_021411365.1	USA	North America	2020	abdominal abscess
353	BJH_182	ASM2141150v1; GCA_021411505.1	USA	North America	2020	wound
354	BJH_178	ASM2141154v1; GCA_021411545.1	USA	North America	2020	wound
355	BJH_176	ASM2141160v1; GCA_021411605.1	USA	North America	2020	wound
356	BJH_174	ASM2141166v1; GCA_021411665.1	USA	North America	2020	wound
357	BJH_168	ASM2141178v1; GCA_021411785.1	USA	North America	2020	blood
358	BJH_156	ASM2141196v1; GCA_021411965.1	USA	North America	2020	blood
359	BJH_155	ASM2141198v1; GCA_021411985.1	USA	North America	2020	wound
360	BJH_152	ASM2141200v1; GCA_021412005.1	USA	North America	2020	other
361	BJH_151	ASM2141202v1; GCA_021412025.1	USA	North America	2020	blood
362	BJH_147	ASM2141212v1; GCA_021412125.1	USA	North America	2020	blood
363	BJH_148	ASM2141214v1; GCA_021412145.1	USA	North America	2020	wound
364	BJH_146	ASM2141216v1; GCA_021412165.1	USA	North America	2020	abdominal abscess
365	BJH_132	ASM2141272v1; GCA_021412725.1	USA	North America	2020	wound
366	BJH_127	ASM2141280v1; GCA_021412805.1	USA	North America	2020	wound
367	BJH_114	ASM2141294v1; GCA_021412945.1	USA	North America	2020	blood
368	BJH_111	ASM2141297v1; GCA_021412975.1	USA	North America	2020	other
369	BJH_105	ASM2141312v1; GCA_021413125.1	USA	North America	2020	abdominal abscess
370	B633_004	ASM2271430v1; GCA_022714305.1	USA	North America	2021	faeces
371	Map_11_002	ASM2271629v1; GCA_022716295.1	Mozambique	Africa	2016	faeces
372	Map_106_007	ASM2271689v1; GCA_022716895.1	Mozambique	Africa	2016	faeces
373	Map_115_023	ASM2272141v1; GCA_022721415.1	Mozambique	Africa	2016	faeces
374	Map_63_013	ASM2272213v1; GCA_022722135.1	Mozambique	Africa	2017	faeces
375	Map_60_003	ASM2272255v1; GCA_022722555.1	Mozambique	Africa	2017	faeces
376	Map_32_005	ASM2272522v1; GCA_022725225.1	Mozambique	Africa	2015	faeces
377	Map_80_005	ASM2273339v1; GCA_022733395.1	Mozambique	Africa	2016	faeces
378	Map_73_005	ASM2273496v1; GCA_022734965.1	Mozambique	Africa	2016	faeces
379	Map_151_013	ASM2274126v1; GCA_022741265.1	Mozambique	Africa	2017	faeces
380	Map_15_017	ASM2274151v1; GCA_022741515.1	Mozambique	Africa	2015	faeces
381	Map_205_005	ASM2274492v1; GCA_022744925.1	Mozambique	Africa	2017	faeces
382	Map_165_009	ASM2274562v1; GCA_022745625.1	Mozambique	Africa	2017	faeces
383	Map_130_017	ASM2274640v1; GCA_022746405.1	Mozambique	Africa	2017	faeces
384	SUG365	ASM2278060v1; GCA_022780605.1	Canada	North America	2019	animal
385	CFPLTA007_1B	ASM2283235v1; GCA_022832355.1	USA	North America	2018	faeces
386	DFI.6.19	ASM2055865v1; GCA_020558655.1	USA	North America	2021	faeces
387	DFI.5.18	ASM2055886v1; GCA_020558865.1	USA	North America	2021	faeces
388	BJH_72	ASM2140990v1; GCA_021409905.1	USA	North America	2020	abdominal abscess
389	BJH_67	ASM2140998v1; GCA_021409985.1	USA	North America	2020	blood
390	BJH_66	ASM2141003v1; GCA_021410035.1	USA	North America	2020	blood
391	BJH_43	ASM2141044v1; GCA_021410445.1	USA	North America	2020	wound
392	BJH_41	ASM2141046v1; GCA_021410465.1	USA	North America	2020	wound
393	BJH_215	ASM2141086v1; GCA_021410865.1	USA	North America	2020	wound
394	BJH_208	ASM2141096v1; GCA_021410965.1	USA	North America	2020	other
395	BJH_207	ASM2141097v1; GCA_021410975.1	USA	North America	2020	other
396	BJH_204	ASM2141107v1; GCA_021411075.1	USA	North America	2020	other abscess
397	BJH_20	ASM2141116v1; GCA_021411165.1	USA	North America	2020	other
398	BJH_98	ASM2141122v1; GCA_021411225.1	USA	North America	2020	other abscess
399	BJH_197	ASM2141124v1; GCA_021411245.1	USA	North America	2020	abdominal abscess
400	BJH_183	ASM2141146v1; GCA_021411465.1	USA	North America	2020	wound
401	BJH_169	ASM2141174v1; GCA_021411745.1	USA	North America	2020	other
402	BJH_158	ASM2141190v1; GCA_021411905.1	USA	North America	2020	wound
403	BJH_139	ASM2141228v1; GCA_021412285.1	USA	North America	2020	other
404	BJH_133	ASM2141273v1; GCA_021412735.1	USA	North America	2020	wound
405	BJH_129	ASM2141282v1; GCA_021412825.1	USA	North America	2020	wound
406	BJH_109	ASM2141306v1; GCA_021413065.1	USA	North America	2020	other
407	BJH_108	ASM2141308v1; GCA_021413085.1	USA	North America	2020	wound
408	BJH_106	ASM2141310v1; GCA_021413105.1	USA	North America	2020	blood
409	B70_bin.16.fa	ASM2163340v1; GCA_021633405.1	USA	North America	2017	faeces
410	B604_007	ASM2272058v1; GCA_022720585.1	USA	North America	2021	faeces
411	Map_38_004	ASM2272469v1; GCA_022724695.1	Mozambique	Africa	2015	faeces
412	Map_36_007	ASM2272502v1; GCA_022725025.1	Mozambique	Africa	2015	faeces
413	Map_190_012	ASM2272787v1; GCA_022727875.1	Mozambique	Africa	2017	faeces
414	Map_82_006	ASM2273309v1; GCA_022733095.1	Mozambique	Africa	2016	faeces
415	Map_78_008	ASM2273403v1; GCA_022734035.1	Mozambique	Africa	2016	faeces
416	Map_77_004	ASM2273428v1; GCA_022734285.1	Mozambique	Africa	2016	faeces
417	Map_70_004	ASM2273513v1; GCA_022735135.1	Mozambique	Africa	2016	faeces
418	Map_178_018	ASM2273779v1; GCA_022737795.1	Mozambique	Africa	2017	faeces
419	Map_138_010	ASM2274220v1; GCA_022742205.1	Mozambique	Africa	2018	faeces
420	Map_22_003	ASM2274483v1; GCA_022744835.1	Mozambique	Africa	2015	faeces
421	Map_132_016	ASM2274634v1; GCA_022746345.1	Mozambique	Africa	2017	faeces
422	Map_127_012	ASM2274675v1; GCA_022746755.1	Mozambique	Africa	2018	faeces
423	AD126T_3B	ASM2283232v1; GCA_022832325.1	USA	North America	2018	faeces
424	86-5443-2-2_V2	ASM2370273v1; GCA_023702735.1	USA	North America	1997	animal
425	IHMA_11	ASM2140592v1; GCA_021405925.1	USA	North America	2020
426	BJH_13	ASM2140628v1; GCA_021406285.1	USA	North America	2020
427	BJH_14	ASM2140630v1; GCA_021406305.1	USA	North America	2020
428	BJH_14	ASM2141224v1; GCA_021412245.1	USA	North America	2020
429	BJH_13	ASM2141278v1; GCA_021412785.1	USA	North America	2020
430	IHMA_4	ASM2135956v1; GCA_021359565.1	USA	North America	2020
431	IHMA_4	ASM2140573v1; GCA_021405735.1	USA	North America	2020
432	Q4I7	ASM2365420v1; GCA_023654205.1	China [Hong Kong]	Asia	2015
433	K2H2	ASM2365426v1; GCA_023654265.1	China [Hong Kong]	Asia	2015	other
434	K1E9	ASM2365438v1; GCA_023654385.1	China [Hong Kong]	Asia	2015	blood
435	Q1H1	ASM2365444v1; GCA_023654445.1	China [Hong Kong]	Asia	2015	blood
436	NTCA233-2	ASM2365447v1; GCA_023654475.1	China [Hong Kong]	Asia	2017	faeces
437	ND3415-5	ASM2365453v1; GCA_023654535.1	China [Hong Kong]	Asia	2017	faeces
438	ND3332-1	ASM2365460v1; GCA_023654605.1	China [Hong Kong]	Asia	2016	faeces
439	IHMA_20	ASM2140570v1; GCA_021405705.1	USA	North America	2020
440	IHMA_19	ASM2140579v1; GCA_021405795.1	USA	North America	2020
441	K1I5	ASM2365430v1; GCA_023654305.1	China [Hong Kong]	Asia	2015	other
442	K2A8	ASM2365439v1; GCA_023654395.1	China [Hong Kong]	Asia	2015	blood
443	K2D3	ASM2365476v1; GCA_023654765.1	China [Hong Kong]	Asia	2015	blood
444	IHMA_13	ASM2140590v1; GCA_021405905.1	USA	North America	2020
445	ET48	ASM2153201v1; GCA_021532015.1	USA	North America	2019	animal
446	IHMA_13	ASM2135958v1; GCA_021359585.1	USA	North America	2020
447	Map_18_012	ASM2273993v1; GCA_022739935.1	Mozambique	Africa	2016	faeces
448	IHMA_5	ASM2140568v1; GCA_021405685.1	USA	North America	2020
449	IMHA_10	ASM2140624v1; GCA_021406245.1	USA	North America	2020
450	C1782-3	ASM2365400v1; GCA_023654005.1	China [Hong Kong]	Asia	2017	animal
451	K1G9	ASM2365477v1; GCA_023654775.1	China [Hong Kong]	Asia	2015	other abscess
452	IHMA_10	ASM2140593v1; GCA_021405935.1	USA	North America	2020
453	C1789-3	ASM2365398v1; GCA_023653985.1	China [Hong Kong]	Asia	2017	animal
454	C1800-2	ASM2365401v1; GCA_023654015.1	China [Hong Kong]	Asia	2017	animal
455	C1781-4	ASM2365402v1; GCA_023654025.1	China [Hong Kong]	Asia	2017	animal
456	C1741-2	ASM2365409v1; GCA_023654095.1	China [Hong Kong]	Asia	2017	animal
457	C1746-5	ASM2365410v1; GCA_023654105.1	China [Hong Kong]	Asia	2017	animal
458	C1751-2	ASM2365414v1; GCA_023654145.1	China [Hong Kong]	Asia	2017	animal
459	K2I8	ASM2365418v1; GCA_023654185.1	China [Hong Kong]	Asia	2015	abdominal abscess
460	Q5G8	ASM2365462v1; GCA_023654625.1	China [Hong Kong]	Asia	2015	other
461	IHMA_14	ASM2140588v1; GCA_021405885.1	USA	North America	2020
462	IHMA_12	ASM2140595v1; GCA_021405955.1	USA	North America	2020
463	IHMA_18	ASM2140578v1; GCA_021405785.1	USA	North America	2020
464	IHMA_16	ASM2140583v1; GCA_021405835.1	USA	North America	2020
465	IHMA_18	ASM2140613v1; GCA_021406135.1	USA	North America	2020
466	IHMA_16	ASM2140618v1; GCA_021406185.1	USA	North America	2020
467	Map_42_008	ASM2272438v1; GCA_022724385.1	Mozambique	Africa	2016	faeces
468	Q1A2	ASM2365428v1; GCA_023654285.1	China [Hong Kong]	Asia	2015	blood
469	BJH_16	ASM2141194v1; GCA_021411945.1	USA	North America	2020	other abscess
470	BJH_138	ASM2141226v1; GCA_021412265.1	USA	North America	2020	other
471	BJH_12	ASM2141288v1; GCA_021412885.1	USA	North America	2020	wound
472	P2-H3	ASM2327431v1; GCA_023274315.1	USA	North America	2021	faeces
473	P1-A3	ASM2327471v1; GCA_023274715.1	USA	North America	2021	faeces
474	P1-D1	ASM2327503v1; GCA_023275035.1	USA	North America	2021	faeces
475	P2-E4	ASM2327630v1; GCA_023276305.1	USA	North America	2021	faeces
476	BJH_90	ASM2140642v1; GCA_021406425.1	USA	North America	2020	wound
477	BJH_75	ASM2140985v1; GCA_021409855.1	USA	North America	2020	other abscess
478	BJH_15	ASM2141210v1; GCA_021412105.1	USA	North America	2020	other
479	P1-G2	ASM2327424v1; GCA_023274245.1	USA	North America	2020	faeces
480	P2-H4	ASM2327449v1; GCA_023274495.1	USA	North America	2021	faeces
481	P3-A9	ASM2327475v1; GCA_023274755.1	USA	North America	2021	faeces
482	P2-E2	ASM2327477v1; GCA_023274775.1	USA	North America	2021	faeces
483	P1-A4	ASM2327489v1; GCA_023274895.1	USA	North America	2021	faeces
484	P2-E3	ASM2327626v1; GCA_023276265.1	USA	North America	2021	faeces
485	P1-D3	ASM2327633v1; GCA_023276335.1	USA	North America	2021	faeces
486	P1-H7	ASM2389413v1; GCA_023894135.1	USA	North America	2021	faeces
487	BJH_220	ASM2140558v1; GCA_021405585.1	USA	North America	2020	abdominal abscess
488	BJH_140	ASM2141220v1; GCA_021412205.1	USA	North America	2020	wound
489	BJH_141	ASM2141222v1; GCA_021412225.1	USA	North America	2020	wound
490	B78_008	ASM2271358v1; GCA_022713585.1	USA	North America	2021	faeces
491	Map_23_002	ASM2272635v1; GCA_022726355.1	Mozambique	Africa	2016	faeces
492	Map_177_013	ASM2273795v1; GCA_022737955.1	Mozambique	Africa	2017	faeces
493	Map_155_011	ASM2274108v1; GCA_022741085.1	Mozambique	Africa	2017	faeces
494	Map_126_004	ASM2274346v1; GCA_022743465.1	Mozambique	Africa	2017	faeces
495	BJH_141	ASM2140622v1; GCA_021406225.1	USA	North America	2020	wound
496	BJH_140	ASM2140626v1; GCA_021406265.1	USA	North America	2020	wound
497	Map_149_014	ASM2274166v1; GCA_022741665.1	Mozambique	Africa	2017	faeces
498	MSK.23.115	ASM2053878v1; GCA_020538785.1	USA	North America	2021	faeces
499	BJH_83	ASM2140656v1; GCA_021406565.1	USA	North America	2020	other
500	BJH_54	ASM2141024v1; GCA_021410245.1	USA	North America	2020	abdominal abscess
501	BJH_213	ASM2141089v1; GCA_021410895.1	USA	North America	2020	wound
502	BJH_193	ASM2141128v1; GCA_021411285.1	USA	North America	2020	other
503	BJH_101	ASM2141323v1; GCA_021413235.1	USA	North America	2020	wound
504	MSK.22.78	ASM2053912v1; GCA_020539125.1	USA	North America	2021	faeces
505	BJH_84	ASM2140657v1; GCA_021406575.1	USA	North America	2020	other
506	BJH_4	ASM2141050v1; GCA_021410505.1	USA	North America	2020	other
507	BJH_216	ASM2141078v1; GCA_021410785.1	USA	North America	2020	other
508	BJH_219	ASM2141080v1; GCA_021410805.1	USA	North America	2020	other
509	BJH_218	ASM2141094v1; GCA_021410945.1	USA	North America	2020	other
510	BJH_192	ASM2141132v1; GCA_021411325.1	USA	North America	2020	other
511	BJH_191	ASM2141134v1; GCA_021411345.1	USA	North America	2020	wound
512	BJH_115	ASM2141292v1; GCA_021412925.1	USA	North America	2020	wound
513	BJH_113	ASM2141296v1; GCA_021412965.1	USA	North America	2020	wound
514	B649_007	ASM2271403v1; GCA_022714035.1	USA	North America	2021	faeces
515	K2E3	ASM2365472v1; GCA_023654725.1	China [Hong Kong]	Asia	2015	abdominal abscess
516	IHMA_3	ASM2140572v1; GCA_021405725.1	USA	North America	2020
517	K3A8	ASM2365474v1; GCA_023654745.1	China [Hong Kong]	Asia	2015	other
518	3765	ASM2080985v1; GCA_020809855.1	UK [England]	Europe	2015	animal
519	IHMA_15	ASM2140586v1; GCA_021405865.1	USA	North America	2020
520	IHMA_3	ASM2140606v1; GCA_021406065.1	USA	North America	2020
521	P860-2	ASM2365408v1; GCA_023654085.1	China [Hong Kong]	Asia	2017	animal
522	Q2B8	ASM2365466v1; GCA_023654665.1	China [Hong Kong]	Asia	2015	other
523	BJH_7	ASM2140996v1; GCA_021409965.1	USA	North America	2020	wound
524	Map_104_019	ASM2271725v1; GCA_022717255.1	Mozambique	Africa	2016	faeces
525	CHE524_008	ASM2271977v1; GCA_022719775.1	USA	North America	2021	faeces
526	U_127162	ASM2085978v1; GCA_020859785.1	Australia	Oceania	2017	animal
527	BJH_107	ASM2141304v1; GCA_021413045.1	USA	North America	2020	abdominal abscess
528	IHMA_7	ASM2140561v1; GCA_021405615.1	USA	North America	2020
529	BJH_33	ASM2141059v1; GCA_021410595.1	USA	North America	2020	other
530	BJH_103	ASM2141314v1; GCA_021413145.1	USA	North America	2020	other
531	TL139C_3B	ASM2283231v1; GCA_022832315.1	USA	North America	2018	faeces
532	B56_bin.17_sub.fa	ASM2163808v1; GCA_021638085.1	USA	North America	2017	faeces
533	P858-1	ASM2365446v1; GCA_023654465.1	China [Hong Kong]	Asia	2017	animal
534	IHMA_17	ASM2140582v1; GCA_021405825.1	USA	North America	2020
535	IHMA_17	ASM2140616v1; GCA_021406165.1	USA	North America	2020
536	Q1F6	ASM2365416v1; GCA_023654165.1	China [Hong Kong]	Asia	2015
537	K3E5	ASM2365470v1; GCA_023654705.1	China [Hong Kong]	Asia	2015	blood
538	IHMA_6	ASM2140563v1; GCA_021405635.1	USA	North America	2020
539	IHMA_6	ASM2140604v1; GCA_021406045.1	USA	North America	2020
540	NTDA228-3	ASM2365399v1; GCA_023653995.1	China [Hong Kong]	Asia	2017	animal
541	Q6B8	ASM2365429v1; GCA_023654295.1	China [Hong Kong]	Asia	2015	other
542	IHMA_2	ASM2140576v1; GCA_021405765.1	USA	North America	2020
543	IHMA_2	ASM2140610v1; GCA_021406105.1	USA	North America	2020
544	ND3330-1	ASM2365419v1; GCA_023654195.1	China [Hong Kong]	Asia	2016	animal
545	Q1F8	ASM2365436v1; GCA_023654365.1	China [Hong Kong]	Asia	2015	other
546	K4C6	ASM2365434v1; GCA_023654345.1	China [Hong Kong]	Asia	2015	other
547	ND3413-5	ASM2365452v1; GCA_023654525.1	China [Hong Kong]	Asia	2017	animal
548	Q2C8	ASM2365442v1; GCA_023654425.1	China [Hong Kong]	Asia	2015	blood
549	ND3412-4	ASM2365450v1; GCA_023654505.1	China [Hong Kong]	Asia	2017	animal
550	Q4C7	ASM2365468v1; GCA_023654685.1	China [Hong Kong]	Asia	2015	blood
551	BJH_89	ASM2140648v1; GCA_021406485.1	USA	North America	2020	abdominal abscess
552	Map_136_019	ASM2274226v1; GCA_022742265.1	Mozambique	Africa	2016	faeces
553	BJH_210	ASM2141088v1; GCA_021410885.1	USA	North America	2020	wound
554	IHMA_1	ASM2140598v1; GCA_021405985.1	USA	North America	2020
555	IHMA_1	ASM2140620v1; GCA_021406205.1	USA	North America	2020
556	BJH_64	ASM2141000v1; GCA_021410005.1	USA	North America	2020	wound
557	BJH_1	ASM2141322v1; GCA_021413225.1	USA	North America	2020	wound
558	NC3394-1	ASM2365457v1; GCA_023654575.1	China [Hong Kong]	Asia	2016	animal
559	NTCA216-2	ASM2365456v1; GCA_023654565.1	China [Hong Kong]	Asia	2016	animal
560	Map_193_023	ASM2272745v1; GCA_022727455.1	Mozambique	Africa	2017	faeces
561	Map_93_010	ASM2273132v1; GCA_022731325.1	Mozambique	Africa	2017	faeces
562	Map_86_006	ASM2273246v1; GCA_022732465.1	Mozambique	Africa	2017	faeces
563	Map_113_016	ASM2273858v1; GCA_022738585.1	Mozambique	Africa	2016	faeces
564	IHMA_9	ASM2140560v1; GCA_021405605.1	USA	North America	2020
565	IHMA_9	ASM2140599v1; GCA_021405995.1	USA	North America	2020
566	Map_53_008	ASM2272337v1; GCA_022723375.1	Mozambique	Africa	2016	faeces
567	Map_41_004	ASM2274733v1; GCA_022747335.1	Mozambique	Africa	2016	faeces
NA	YCH46	GCA_000009925.1
NA	FDAARGOS_1225	GCA_016889925.1
NA	FDAARGOS_763	GCA_013267555.1
NA	BFBE1.1	GCA_001286525.1
NA	638R	GCA_000210835.1
